# Supplementary material for: Proteomic profile of human colon organoids: effects of a multi-mineral intervention alone and in the presence of pro-inflammatory and anti-inflammatory treatments
Source: Front Gastroenterol (Lausanne). 2025 Jul 2;4:1592669. doi: 10.3389/fgstr.2025.1592669 (PMC12952359; doi:10.3389/fgstr.2025.1592669)
Supplement: Supplementary Figure S1 — Assessment of colon organoid appearance in response to varying doses of Mesalamine using phase-contrast microscopy. At the end of the incubation period, intact colon organoids were examined with phase-contrast microscopy to identify differences across a Mesalamine dose range of 50-250 µg. Under all conditions, a diverse range of sizes and shapes was observed. Scale bar = 500 µm. [file DataSheet2.zip]

Archive with 4 entries (4 files):
- Image S1.tif
- Image S2.tif
- Image S3.tif
- Image S4.tif
