# Supplementary material for: Proteomic profile of human colon organoids: effects of a multi-mineral intervention alone and in the presence of pro-inflammatory and anti-inflammatory treatments
Source: Front Gastroenterol (Lausanne). 2025 Jul 2;4:1592669. doi: 10.3389/fgstr.2025.1592669 (PMC12952359; doi:10.3389/fgstr.2025.1592669)
Supplement: Supplementary Table S1 — Mineral composition of Aquamin. [file DataSheet1.zip]

Archive with 8 entries (8 files):
- Table S1.pdf
- Table S2.pdf
- Table S3.pdf
- Table S4.pdf
- Table S5.pdf
- Table S6.pdf
- Table S7.pdf
- Table S8.xlsx
